# Supplementary material for: Protein Disulfide Isomerase A3 (PDIA3): A Pharmacological Target in Glioblastoma?
Source: Int J Mol Sci. 2023 Aug 26;24(17):13279. doi: 10.3390/ijms241713279 (PMC10488224; doi:10.3390/ijms241713279)
Supplement: Supplementary file 1 [file ijms-24-13279-s001.zip]

Archive with 1 entries (1 files):
- ijms-2541217-supplementary.pdf
